# Supplementary material for: Construction of a Modified Clip Cage and Its Effects on the Life-History Parameters of Sitobion avenae (Fabricius) and Defense Responses of Triticum aestivum
Source: Insects. 2022 Aug 28;13(9):777. doi: 10.3390/insects13090777 (PMC9503654; doi:10.3390/insects13090777)
Supplement: Supplementary file 1 [file insects-13-00777-s001.zip]

Archive with 2 entries (2 files):
- Table S1. Details of Sitobion avenae escape rate investigation.xlsx
- Table S2. Weight of modified clip cages.xlsx
