# Supplementary material for: Construction of a Modified Clip Cage and Its Effects on the Life-History Parameters of Sitobion avenae (Fabricius) and Defense Responses of Triticum aestivum
Source: Insects. 2022 Aug 28;13(9):777. doi: 10.3390/insects13090777 (PMC9503654; doi:10.3390/insects13090777)
Supplement: Supplementary file 1 [file insects-13-00777-s001.zip › Table S1. Details of Sitobion avenae escape rate investigation.xlsx]

## Sheet: Table S1
Table S1. Details of Sitobion avenae escape rate investigation.
Cage Number	Initial nymph number	Final number of aphids in the clip cage	Final number of aphids out of the clip cage	Escape rate
1	39	35	2	0.0540541
2	35	33	1	0.0294118
3	33	25	2	0.0740741
4	33	28	2	0.0666667
5	34	28	3	0.0967742
6	47	45	2	0.0425532
7	40	37	1	0.0263158
8	38	35	3	0.0789474
9	37	34	0	0
10	38	37	1	0.0263158
11	30	24	1	0.04
12	45	42	3	0.0666667
13	38	36	0	0
14	47	42	2	0.0454545
15	34	34	0	0
16	39	39	0	0
17	48	44	0	0
18	51	49	0	0
19	47	43	2	0.0444444
20	46	45	0	0
21	43	38	0	0
22	29	22	1	0.0434783
23	30	27	0	0
24	48	48	0	0
25	48	47	0	0
26	40	37	2	0.0512821
27	36	33	1	0.0294118
28	40	38	0	0
29	53	49	2	0.0392157
30	56	55	1	0.0178571
31	44	39	2	0.0487805
32	33	30	0	0
33	33	28	1	0.0344828
34	31	32	0	0
35	35	33	1	0.0294118
36	57	55	0	0
37	39	35	2	0.0540541
38	29	25	0	0
39	35	34	0	0
40	35	32	0	0
41	41	39	1	0.025
42	54	55	0	0
43	43	39	1	0.025
44	47	42	3	0.0666667
45	48	47	0	0
46	69	66	1	0.0149254
48	55	53	0	0
49	53	52	0	0
50	46	42	1	0.0232558
51	49	47	0	0
52	45	38	3	0.0731707
53	40	37	0	0
54	60	58	0	0
55	53	48	0	0
56	45	39	3	0.0714286
57	30	25	0	0
58	45	43	0	0
59	66	62	1	0.015873
60	60	58	0	0
61	44	41	0	0
62	32	28	0	0
63	54	52	0	0
64	35	31	1	0.03125
65	49	47	0	0
66	37	34	0	0
67	34	29	1	0.0333333
68	36	32	0	0
69	30	25	0	0
70	32	28	2	0.0666667
Mean				0.02154
SE				0.003228
