# Supplementary material for: Construction of a Modified Clip Cage and Its Effects on the Life-History Parameters of Sitobion avenae (Fabricius) and Defense Responses of Triticum aestivum
Source: Insects. 2022 Aug 28;13(9):777. doi: 10.3390/insects13090777 (PMC9503654; doi:10.3390/insects13090777)
Supplement: Supplementary file 1 [file insects-13-00777-s001.zip › Table S2. Weight of modified clip cages.xlsx]

## Sheet: Table S2
Table S2. Weight of modified clip cages.
Cage Number	Weight (g)
1	3.8242
2	3.8737
3	3.8878
4	3.8505
5	3.8918
6	3.9519
7	3.7999
8	3.9682
9	3.8742
10	3.8866
11	3.8584
12	3.8944
13	3.8391
14	3.8865
15	3.9637
16	3.9032
17	3.9511
18	3.9437
19	3.8787
20	3.9301
21	3.9634
22	3.9043
23	3.7936
24	3.9086
25	3.9228
26	3.8774
27	3.8849
28	3.9128
29	3.8946
30	3.9647
31	3.8582
32	3.9523
33	3.9258
34	3.9944
35	3.8601
36	3.8478
37	3.9228
38	3.9281
39	3.872
40	3.8748
41	3.9165
42	3.9557
43	3.966
44	3.8242
45	3.8748
46	3.8651
47	3.9937
48	3.9291
49	3.8732
50	3.9036
51	3.8875
52	3.8783
53	3.88
54	3.8232
55	3.848
56	3.7983
57	3.9059
58	3.9469
59	3.8792
60	3.8476
61	3.8776
62	3.9472
63	3.9441
64	3.9345
65	3.8312
66	3.927
67	3.8748
68	3.8387
69	3.8657
70	3.8946
71	3.8269
72	3.8776
73	3.9339
74	3.9085
75	3.8841
76	3.9095
77	3.9072
78	3.9454
79	3.8978
80	3.8556
81	3.9452
82	3.8575
83	3.8877
84	3.8706
85	3.8626
86	3.8949
87	3.9215
88	3.8656
89	3.9082
90	3.8673
91	3.9117
92	3.8314
93	3.876
94	3.8698
95	3.8931
96	3.832
97	3.8806
98	4.0215
99	3.9481
100	3.9517
101	3.8731
102	3.8741
103	3.972
104	3.9472
105	3.8756
106	3.8845
107	3.7889
108	3.9218
109	3.9254
110	3.9144
111	3.797
112	3.8931
113	3.926
114	3.8761
115	3.9408
116	3.8464
117	3.9805
118	3.8544
119	3.8798
120	3.802
121	3.9385
122	3.9172
123	3.8313
124	3.8806
125	3.7806
126	3.9458
127	3.8804
128	3.9051
129	3.9202
130	3.8918
131	3.9073
132	3.9016
133	3.8867
134	3.9396
135	3.9052
136	3.8975
137	3.8925
138	3.835
139	3.9151
140	3.8684
141	4.0272
142	3.9392
143	3.8798
144	3.8883
145	3.8761
146	3.9109
147	3.8625
148	3.9182
Mean	3.895
SE	0.004
